# Supplementary material for: Healthberry 865® and a Subset of Its Single Anthocyanins Attenuate Oxidative Stress in Human Endothelial In Vitro Models
Source: Nutrients. 2022 Jul 16;14(14):2917. doi: 10.3390/nu14142917 (PMC9325219; doi:10.3390/nu14142917)
Supplement: Supplementary file 1 [file nutrients-14-02917-s001.zip]

Archive with 1 entries (1 files):
- nutrients-1801156-SI.pdf
